# Supplementary material for: On the Effect of Standard Deviation of Cationic Radii on the Transition Temperature in Fluorite-Structured Entropy-Stabilized Oxides (F-ESO)
Source: Materials (Basel). 2023 Mar 10;16(6):2219. doi: 10.3390/ma16062219 (PMC10056515; doi:10.3390/ma16062219)
Supplement: Supplementary file 1 [file materials-16-02219-s001.zip]

Archive with 1 entries (1 files):
- materials-2227420-supplementary.pdf
